# Supplementary material for: In Vitro Anti-Candida Activity and Action Mode of Benzoxazole Derivatives
Source: Molecules. 2021 Aug 18;26(16):5008. doi: 10.3390/molecules26165008 (PMC8398596; doi:10.3390/molecules26165008)
Supplement: Supplementary file 1 [file molecules-26-05008-s001.zip]

Archive with 1 entries (1 files):
- molecules-1321955-supplementary.pdf
